# Supplementary material for: PDGF-BB Deficiency in the Blood Serum from Aplastic Anemia Patients Affects Bone Marrow-Derived Multipotent Mesenchymal Stromal Cells
Source: Cells. 2024 Nov 18;13(22):1908. doi: 10.3390/cells13221908 (PMC11592413; doi:10.3390/cells13221908)
Supplement: Supplementary file 1 [file cells-13-01908-s001.zip]

Archive with 4 entries (4 files):
- cells-3306195_S1.pdf
- cells-3306195_S2.pdf
- cells-3306195_S3.pdf
- cells-3306195_S4.pdf
